# Supplementary material for: Copper II Complexes Based on Benzimidazole Ligands as a Novel Photoredox Catalysis for Free Radical Polymerization Embedded Gold and Silver Nanoparticles
Source: Polymers (Basel). 2023 Mar 3;15(5):1289. doi: 10.3390/polym15051289 (PMC10007263; doi:10.3390/polym15051289)
Supplement: Supplementary file 1 [file polymers-15-01289-s001.zip]

Archive with 1 entries (1 files):
- polymers-2189470-supplementary.pdf
